# Supplementary material for: Intraphagosomal Free Ca2+ Changes during Phagocytosis
Source: Int J Mol Sci. 2024 Apr 11;25(8):4254. doi: 10.3390/ijms25084254 (PMC11050620; doi:10.3390/ijms25084254)
Supplement: Supplementary file 1 [file ijms-25-04254-s001.zip]

Archive with 1 entries (1 files):
- ijms-2918923-Movie S1.avi
